# Supplementary material for: The Microbial Diversity and Biofilm Characteristics of d-PTFE Membranes Used for Socket Preservation: A Randomized Controlled Clinical Trial
Source: J Funct Biomater. 2025 Jan 23;16(2):40. doi: 10.3390/jfb16020040 (PMC11856730; doi:10.3390/jfb16020040)
Supplement: Supplementary file 1 [file jfb-16-00040-s001.zip]

Archive with 1 entries (1 files):
- jfb-3377071-supplementary.pdf
